# Supplementary material for: Nutrient-Regulated Antisense and Intragenic RNAs Modulate a Signal Transduction Pathway in Yeast
Source: PLoS Biol. 2008 Dec 23;6(12):e326. doi: 10.1371/journal.pbio.0060326 (PMC2605928; doi:10.1371/journal.pbio.0060326)
Supplement: Table S2 — (32 KB XLS) [file pbio.0060326.st002.xls]

## Sheet: PHO_type_ORF (4)
Supplementary Table S2. Genes that bind Pho4 dependently of phosphate conditions.
Common to high & low resolution chips				High resolution chip				Low resolution chip
ORF	Gene	MinP [Xbar]	Pho4 BS†	Pi-dependent Rpo21 binding	ORF	Gene	Pho4 BS	Pi-dependent Rpo21 binding	ORF	Gene	MinP [Xbar]	Pho4 BS	Pi-dependent Rpo21 binding
YBR066C	NRG2	0.000292428	Y	No	YAL054C	ACS1	Y	No	YAL003W	EFB1	0.000301553	Y	No
YBR093C	PHO5*	0.000304811	Y	Y	YDL022W	GPD1	Y	Y	YAL005C	SSA1	3.08091e-06	Y	Y
YBR296C	PHO89	2.88357e-12	Y	Y	YDL106C	PHO2		No	YAL038W	CDC19	2.91505e-05	Y	No
YCR011C	ADP1	9.59168e-05	Y	No	YDR041W	RSM10	Y	No	YAL039C	CYC3	7.3609e-08	(Y)	No
YCR037C	PHO87	1.68587e-10	Y	Y	YDR169C	STB3	Y	No	YAL040C	CLN3	7.45186e-07		No
YCR098C	GIT1	5.39998e-17	Y	Y	YDR297W	SUR2	Y	No	YCL018W	LEU2	1.6284e-09	(Y)	No
YDL224C	WHI4	0.000127761	Y	No	YDR343C	HXT6	Y	No	YCL042W		0.000682362	Y	No
YDR017C	KCS1	0.000450542	(Y)	No	YKR048C	NAP1	Y	Y	YCL065W		0.00036574		No
YDR055W	PST1	2.85227e-05	Y	Y	YLR267W	BOP2	Y	No	YDL104C	QRI7	6.27033e-08	Y	No
YDR281C	PHM6	5.8732e-07	Y	Y	YMR165C	SMP2	Y	No	YDL105W	QRI2	0.000475257		No
YDR393W	SHE9	2.19759e-05	(Y)	No	YMR255W	GFD1	Y	Y	YDR007W	TRP1	6.09022e-06		No
YDR441C	APT2	1.98351e-08	Y	No	YNR013C	PHO91	Y	No	YDR482C-483W	CWC21-KRE2	1.20768e-08	Y	Y
YDR481C	PHO8	3.18053e-05	Y	Y	YOL011W	PLB3	Y	No	YEL020W-A	TIM9	6.53362e-07	(Y)	No
YER001C	MNN1	1.85771e-07	Y	Y	YOR347C	PYK2	Y	No	YEL021W	URA3	2.1605e-13		Y
YER037W	PHM8	0.000402368	Y	Y	YOR348C	PUT4	Y	Y	YER017C-018C	AFG3-SPC25	3.33695e-08	Y	No
YER052C	HOM3	0.000852991	Y	Y	YOR349W	CIN1	Y	No	YER018C-019W	SPC25-ISC1	3.81808e-05	Y	No
YER055C	HIS1	8.54501e-08	Y	No	YPL068C		Y	No	YGR146C-A		0.000273559	Y	Y
YER072W	VTC1	1.56057e-09	Y	No	YPL110C	GDE1	Y	No	YGR233C-234W	PHO81-YHB1	6.0545e-14	Y	No
YER073W	ALD5	3.42962e-06	Y	No	YPL177C	CUP9	(Y)	No	YGR253C-254W	PUP2-ENO1	0.000122416	Y	No
YFL004W	VTC2	6.53892e-11	Y	No	YPL189W-190C	GUP2-NAB3	Y	No	YHR033W-032W		0.000358701	Y	No
YHR136C-137W	SPL2-ARO9	1.24208e-19	Y	Y	YPR075C-076W	OPY2	Y	Y	YHR135C	YCK1	2.25535e-11	Y	No
YJL012C	VTC4	1.58189e-14	Y	No					YJL121C-118W	RPE1-YJL118W	1.5013e-05	Y	No
YJL117W	PHO86	1.21349e-07	Y	No					YJL159W	HSP150	0.000245854	Y	No
YJR059W	PTK2	1.06235e-10	Y	Y					YJR145C	RPS4A	2.87457e-06	Y	No
YJR060W	CBF1	0.000582673	Y	Y					YKL182W	FAS1	0.000817623	Y	No
YML123C	PHO84	5.16765e-08	Y	Y					YKL201C	MNN4	0.00013222	Y	No
YMR251W-A	HOR7	0.000195169	Y	Y					YLR153C	ACS2	1.00835e-06	Y	No
YOL136C	PFK27	3.12066e-09	Y	No					YLR162W-A-163W-A		0.0004071	Y	No
YOR319W	HSH49	3.97029e-05	Y	No					YLR302C-303W	MET17	1.07354e-05	Y	No
YPL018W-019C	CTF19-VTC3	8.87505e-19	Y	Y					YNL311C	SKP2	0.000628324	Y	No
YPL054W	LEE1	6.06058e-06	Y	No					YNR069C-YNR070W	BSC5-PDR16	0.00014419	Y	No
YPL057C	SUR1	1.80155e-05	Y	Y					YOL135C-133W	MED7-HRT1	7.12841e-11	(Y)	No
YPR035W	GLN1	6.62143e-06	Y	Y					YOR162C-163W	YRR1-DDP1	1.76014e-07	Y	No
									YOR344C	TYE7	2.01998e-05	Y	No
									YPL250C	ICY2	0.000604274	Y	Y
*Previously identified PHO genes are shown by bold face.
†Pho4 BS: Pho4 binding site
