# Supplementary material for: Nutrient-Regulated Antisense and Intragenic RNAs Modulate a Signal Transduction Pathway in Yeast
Source: PLoS Biol. 2008 Dec 23;6(12):e326. doi: 10.1371/journal.pbio.0060326 (PMC2605928; doi:10.1371/journal.pbio.0060326)
Supplement: Table S3 — (44 KB XLS) [file pbio.0060326.st003.xls]

## Sheet: Affy_Deltapho4 (4)
ORF	Gene	Pho4 BS	Pho4 BS within ORF	MFY372 Low Pi vs 371 L_Change p-value	MFY372 High Pi vs 371H_Change p-value	MFY371 Low Pi vs H_Change p-value		ORF	Gene	Min P[Xbar]	Pho4 BS	Pho4 BS within ORF	MFY372 Low Pi vs 371 L_Change p-value	MFY372 High Pi vs 371H_Change p-value	MFY371 Low Pi vs H_Change p-value
YCL009C	ILV6	Y		0.999997	1	0.5		YCR048W	ARE1	0.000934	Y	Y	0.999885	1	0.829869
YCL025C	AGP1			0.999998	0.999998	0.783877		YJR016C	ILV3	0.000649	Y	Y	1	1	0.5
YCR059C	YIH1	Y	Y	0.999994	1	0.5		YLR137W		0.000701	Y	Y	1	1	0.927651
YDL039C	PRM7			0.999211	0.999999	0.485084		YPR145W	ASN1	0.000896	Y	Y	1	1	0.5
YDR208W	MSS4	Y		0.999533	0.999618	0.5
YDR384C	ATO3	Y	Y	0.999999	0.999999	0.999999
YEL044W	IES6	Y	Y	0.999986	1	0.789317
YEL046C	GLY1	Y	Y	1	1	0.013035
YER018C	SPC25		Y	0.999973	0.999991	0.403969
YER055C	HIS1	Y		0.999999	1	0.143248
YER146W	LSM5	Y		0.999999	0.999996	1
YFL021W	GAT1	Y	Y	1	1	0
YGL025C	PGD1		Y	0.999747	0.99995	0.008345
YGL125W	MET13	Y	Y	1	1	0.5
YGL126W	SCS3		Y	1	1	0.999999
YGL148W	ARO2	Y		1	1	0.210683
YGR202C	PCT1	Y		0.999747	1	0.5
YGR203W			Y	0.999985	1	0.971759
YHR071W	PCL5	Y		0.999999	1	1e-06
YIL056W	VHR1	Y		0.999999	1	0.5
YJL056C	ZAP1	Y		0.999592	0.999835	8.5e-05
YJR022W	LSM8	Y		0.999969	0.999932	0.999822
YKL055C	OAR1	Y		0.999809	1	0.5
YLR058C	SHM2	Y	Y	0.999994	1	0.5
YLR137W		Y	Y	1	1	0.927651
YLR141W	RRN5		Y	0.999999	0.999997	0.5
YML101C	CUE4	Y	Y	1	1	1
YNL104C	LEU4	Y		0.999998	0.999998	0.008401
YNL241C	ZWF1			0.999998	0.999983	0.000236
YOL026C	MIM1	Y	Y	0.999963	0.999977	0.5
YOL058W	ARG1		Y	1	0.999999	0.958897
YOR303W	CPA1	Y		0.999822	1	0.5
YPL250C	ICY2	Y	Y	0.999999	1	0.041017
YPR145W	ASN1	Y		1	1	0.5
YBR067C	TIP1	Y		0	0	0.5		YCL018W	LEU2	0.000101		Y	0	0
YCL043C	PDI1	Y		0	0	0.5		YLR121C	YPS3	0.000341		Y	0	0	0.001664
YDL181W	INH1		Y	0	0	0.6176		YOL155C	HPF1	9.6e-05	Y		3e-06	0	1e-06
YDR155C	CPR1		Y	0.000503	4e-06	0.5
YDR216W	ADR1	Y		4e-06	1e-06	0.5
YFL037W	TUB2		Y	0	0	0.794676
YGL038C	OCH1	Y		1e-06	1e-06	0.5
YHL004W	MRP4	Y	Y	1e-06	1e-06	0.051889
YJL158C	CIS3	Y		0	0	0.999992
YJR019C	TES1	Y	Y	7.9e-05	0.001474	0.5
YJR073C	OPI3	Y		1e-06	1e-06	1
YJR105W	ADO1	Y		0	0	0.820232
YKL201C	MNN4	Y		0	2e-06	0.5
YLR120C	YPS1	Y		0	0	1e-06
YLR136C	TIS11	Y	Y	1.5e-05	0	0
YLR354C	TAL1	Y		1e-06	0	0.559457
YML100W	TSL1		Y	0	0	0.003962
YNL144C			Y	1.2e-05	4e-06	0.5

## Sheet: Affy_Deltapho4 (5)
Supplementary Table S3. Genes that bind Pho4 independently of phosphate conditions.
HR chip				HR chip					LR chip
ORF	Gene	Pho4 BS*	Pho4 BS within ORF	ORF	Gene	Pho4 BS	Pho4 BS within ORF		ORF	Gene	Min P[Xbar]	Pho4 BS	Pho4 BS within ORF
YBR067C	TIP1	Y		YIR019C	MUC1		Y		YCL018W	LEU2	0.000101		Y
YCL009C	ILV6	Y		YJL056C	ZAP1	Y			YCR048W	ARE1	0.000934	Y	Y
YCL043C	PDI1	Y		YJL158C	CIS3	Y			YEL020W-A	TIM9	0.000898021		Y
YCR059C	YIH1	Y	Y	YJR016C	ILV3	Y	Y		YEL021W	URA3	6.89e-22	Y	Y
YDL039C	PRM7			YJR019C	TES1	Y	Y		YER153C	PET122	0.000956044	Y	Y
YDL181W	INH1		Y	YJR022W	LSM8	Y			YER154W	OXA1	0.000956044	Y	Y
YDR155C	CPR1		Y	YJR073C	OPI3	Y			YIL169C		3.2e-05	Y
YDR208W	MSS4	Y		YJR105W	ADO1	Y			YIR004W	DJP1	0.000622478		Y
YDR216W	ADR1	Y		YKL055C	OAR1	Y			YIR019C	MUC1	0.000914525		Y
YDR384C	ATO3	Y	Y	YKL201C	MNN4	Y			YJL159W	HSP150	0.000177429	Y
YEL021W	URA3	Y	Y	YLR044C	PDC1	Y	Y		YJL158C	CIS3	6.89e-22	Y
YEL044W	IES6	Y	Y	YLR058C	SHM2	Y	Y		YJR016C	ILV3	0.000649	Y	Y
YEL046C	GLY1	Y	Y	YLR120C	YPS1	Y			YJR145C	RPS4A	0.000767057	Y
YER018C	SPC25		Y	YLR121C	YPS3		Y		YKR046C	PET10	0.000740791		Y
YER055C	HIS1	Y		YLR136C	TIS11	Y	Y		YLR044C	PDC1	0.000554828	Y	Y
YER146W	LSM5	Y		YLR137W		Y	Y		YLR121C	YPS3	0.000341		Y
YFL021W	GAT1	Y	Y	YLR141W	RRN5		Y		YLR137W		0.000701	Y	Y
YFL037W	TUB2		Y	YLR354C	TAL1	Y			YLR150W	STM1	2.99631e-05	Y
YGL025C	PGD1		Y	YML100W	TSL1		Y		YLR153C	ACS2	7.08208e-06	Y
YGL038C	OCH1	Y		YML101C	CUE4	Y	Y		YLR154C	RNH203	1.29535e-05		Y
YGL125W	MET13	Y	Y	YNL104C	LEU4	Y			YLR162W-A		7.30225e-08	Y	Y
YGL126W	SCS3		Y	YNL144C			Y		YLR303W	MET17	3.64163e-06
YGL148W	ARO2	Y		YOL026C	MIM1	Y	Y		YOL155C	HPF1	9.6e-05	Y
YGR202C	PCT1	Y		YOL058W	ARG1		Y		YOR001W	RRP6	0.000292707	Y	Y
YGR203W			Y	YOL155C	HPF1	Y			YPR145W	ASN1	0.000896	Y	Y
YHL004W	MRP4	Y	Y	YOR303W	CPA1	Y
YHR071W	PCL5	Y		YPL250C	ICY2	Y	Y
YIL056W	VHR1	Y		YPR145W	ASN1	Y
YIL169C		Y
Pho4 BS*: Pho4 binding site
