# Supplementary material for: Nutrient-Regulated Antisense and Intragenic RNAs Modulate a Signal Transduction Pathway in Yeast
Source: PLoS Biol. 2008 Dec 23;6(12):e326. doi: 10.1371/journal.pbio.0060326 (PMC2605928; doi:10.1371/journal.pbio.0060326)
Supplement: Table S4 — (52 KB XLS) [file pbio.0060326.st004.xls]

## Sheet: Sheet1
Gene	Molecular Function	Biological Process		Up	Down
NRG2	transcriptional repressor activity	invasive growth (sensu Saccharomyces)		N-, AA-depletion	Peroxisome-induction(?)
		pseudohyphal growth
ADP1	ATPase activity, coupled to transmembrane movement of substances	transport		Heat shock, Stationary phase, N-starvation
WHI4	RNA binding	regulation of cell size			Peroxisome-induction
APT2	molecular function unknown	biological process unknown		N-depletion, Stationary phase	Peroxisome-induction
HOM3	aspartate kinase activity	homoserine biosynthesis		AA-depletion	Peroxisome-induction
		methionine metabolism
		threonine metabolism
PTK2	protein kinase activity	G1/S transition of mitotic cell cycle		Heat shock, DTT, Stationary phase
		cell ion homeostasis
		polyamine transport
		regulation of cell size
CBF1	DNA binding	chromatin assembly or disassembly			Stationary phase
	centromeric DNA binding	chromosome segregation			Peroxisome-induction(transient)
		methionine biosynthesis
HOR7	molecular function unknown	response to stres		Heat shock, DTT, AA-depletion,Stationary phase
GFD1	molecular function unknown	mRNA export from nucleus		N-depletion, Stationary phase, Peroxisome-induction(delayed)
PFK27	6-phosphofructo-2-kinase activity	fructose 2,6-bisphosphate metabolism		N-depletion	Peroxisome-induction
		regulation of glycolysis
HSH49	RNA binding	nuclear mRNA splicing, via spliceosome		N-depletion	Peroxisome-induction(weak)
LEE1	molecular function unknown	biological process unknown		N-, AA-depletion, Stationary phase	Peroxisome-induction
SUR1	mannosyltransferase activity	glycosphingolipid biosynthesis		Stationary phase	Peroxisome-induction
	transferase activity, transferring glycosyl groups	mannose inositol phosphoceramide metabolism
		sphingolipid biosynthesis
GLN1	glutamate-ammonia ligase activity	glutamine biosynthesis		AA-, N-starvation	Peroxisome-induction
		nitrogen compound metabolism
PST1	molecular function unknown	cell wall organization and biogenesis		Heat-shock, Stationary phase, Diauxic shift	N-depletion, Peroxisome induction
MNN1	alpha-1,3-mannosyltransferase activity	N-glycan processing		Peroxisome-induction
		protein amino acid O-linked glycosylation
ALD5	3-chloroallyl aldehyde dehydrogenase activity	acetate biosynthetic process			Stationary phase
		electron transport
ARO9	aromatic-amino-acid transaminase activity	aromatic amino acid family metabolic process		Heat-shock	DTT
				N-starvation, Stationary phase

## Sheet: Sheet1 (2)
Supplementary Table S4. Gene ontology terms and expression profile of novel PHO-type genes.
Gene	Molecular Function	Biological Process	Expression Up	Expression Down
NRG2	transcriptional repressor activity	invasive growth (sensu Saccharomyces)	N-, AA-depletion*	Peroxisome-induction(?)
		pseudohyphal growth
ADP1	ATPase activity, coupled to transmembrane movement of substances	transport	Heat shock, Stationary phase, N-starvation
WHI4	RNA binding	regulation of cell size		Peroxisome-induction
APT2	molecular function unknown	biological process unknown	N-depletion, Stationary phase	Peroxisome-induction
HOM3	aspartate kinase activity	homoserine biosynthesis, methionine metabolism, threonine metabolism	AA-depletion	Peroxisome-induction
PTK2	protein kinase activity	G1/S transition of mitotic cell cycle	Heat shock, DTT, Stationary phase
		cell ion homeostasis
		polyamine transport
		regulation of cell size
CBF1	DNA binding	chromatin assembly or disassembly		Stationary phase
	centromeric DNA binding	chromosome segregation, methionine biosynthesis		Peroxisome-induction (transient)
HOR7	molecular function unknown	response to stres	Heat shock, DTT, AA-depletion, Stationary phase
GFD1	molecular function unknown	mRNA export from nucleus	N-depletion, Stationary phase, Peroxisome-induction(delayed)
PFK27	6-phosphofructo-2-kinase activity	fructose 2,6-bisphosphate metabolism, regulation of glycolysis	N-depletion	Peroxisome-induction
HSH49	RNA binding	nuclear mRNA splicing, via spliceosome	N-depletion	Peroxisome-induction (weak)
LEE1	molecular function unknown	biological process unknown	N-, AA-depletion, Stationary phase	Peroxisome-induction
SUR1	mannosyltransferase activity	glycosphingolipid biosynthesis	Stationary phase	Peroxisome-induction
	transferase activity, transferring glycosyl groups	mannose inositol phosphoceramide metabolism
		sphingolipid biosynthesis
GLN1	glutamate-ammonia ligase activity	glutamine biosynthesis, nitrogen compound metabolism	AA-, N-starvation	Peroxisome-induction
PST1	molecular function unknown	cell wall organization and biogenesis	Heat-shock, Stationary phase, Diauxic shift	N-depletion, Peroxisome induction
MNN1	alpha-1,3-mannosyl-transferase activity	N-glycan processing, protein amino acid O-linked glycosylation	Peroxisome-induction
ALD5	3-chloroallyl aldehyde dehydrogenase activity	acetate biosynthetic process		Stationary phase
		electron transport
ARO9	aromatic-amino-acid transaminase activity	aromatic amino acid family metabolic process	Heat-shock, N-starvation, Stationary phase	DTT
*N: nitrogen, AA: amino acids
