# Supplementary material for: Nutrient-Regulated Antisense and Intragenic RNAs Modulate a Signal Transduction Pathway in Yeast
Source: PLoS Biol. 2008 Dec 23;6(12):e326. doi: 10.1371/journal.pbio.0060326 (PMC2605928; doi:10.1371/journal.pbio.0060326)
Supplement: Table S5 — (38 KB XLS) [file pbio.0060326.st005.xls]

## Sheet: Sheet1
Supplementary Table S5. Yeast strains and plasmids used in this work.
Strain	Genotype			Source
W303-1B	MATa ade2-1 ura3-1 his3-11 trp1-1 leu2-3 leu2-112 can1-100			YGRC*
MFY371 (BY4741)	MATa his3D1 leu2D0 met15D0 ura3D0			Brachmann, et al (1998)
MFY372	MFY371 pho4D::LEU2			This work
MFY373	MFY371 pho85D::URA3			This work
MFY376	MFY371 PHO4::PHO4-6 x Flag-3 x His KanMX6			This work
MFY377	MFY373 PHO4::PHO4-6 x Flag-3 x His KanMX6			This work
MFY378	MFY371 RPO21::RPO21-6 x Flag-3 x His KanMX6			This work
MFY379	MFY372 RPO21::RPO21-6 x Flag-3 x His KanMX6			This work
MFY393	MFY373 pho4D::LEU2			This work
MFY397	MFY373 kcs1D::KanMX pho3D::LEU2			YGRC
MFY398	MFY371 kcs1D::KanMX pho3D::LEU2			YGRC
MFY400	MFY371 vip1D::CgHIS3			This work
MFY401	MFY371 kcs1D::KanMX pho3D::LEU2 pho4D::HIS3			This work
MFY408	MFY371 gcn4D::LEU2			This work
MFY410	MFY371 rrp6D::KlURA3			This work
pMF1486	pMF811 + pASN1wt			This work
pMF1487	pMF811 + pASN1 Pho4 Binding site mutant			This work
pMF1527	pRS316 + wt KCS1 + 6 x myc			This work
pMF1529	pRS316 + Mut KCS1 + 6 x myc			This work
pMF1530	pRS313 + Mut KCS1			This work
pMF1531	pRS313 + wt KCS1			This work
pMF1540	YEp-URA3-pTDH3-AS KCS1 (+291 to -920)			This work
pMF1544	pRS316 + wt KCS1(+105 to +3150)			This work
pMF1545	pRS316 + Mut KCS1(+105 to +3150)			This work
pMF1560	pRS323 + pGAL1-AS KCS1 (+291 to -920)			This work
pMF1563	YEp-URA3-pTDH3-dKCS1(+676 to +3150)			This work
*YGRC: Yeast Genetic Resource Center (http://yeast.lab.nig.ac.jp/nig/)
